# Supplementary material for: Amazonopsis, an unusual new genus of riffle beetle from South America with two new species (Coleoptera, Elmidae, Elminae)
Source: Zookeys. 2018 Dec 6;(803):71–92. doi: 10.3897/zookeys.803.28124 (PMC6292980; doi:10.3897/zookeys.803.28124)
Supplement: XML Treatment for Amazonopsis [file zookeys.803.28124-treatment1.xml]

<!DOCTYPE tp:taxon-treatment
  PUBLIC "-//TaxonX//DTD Taxonomic Treatment Publishing DTD v0 20100105//EN" "tax-treatment-NSO.dtd">
<tp:taxon-treatment xmlns:tp="http://www.plazi.org/taxpub"><tp:treatment-meta><kwd-group><label>Taxon classification</label><kwd><named-content xmlns:xlink="http://www.w3.org/1999/xlink" content-type="kingdom">Animalia</named-content></kwd><kwd><named-content xmlns:xlink="http://www.w3.org/1999/xlink" content-type="order">Coleoptera</named-content></kwd><kwd><named-content xmlns:xlink="http://www.w3.org/1999/xlink" content-type="family">Elmidae</named-content></kwd></kwd-group><mixed-citation publication-type="journal"><person-group><name><surname>Barr</surname><given-names>Cheryl B.</given-names></name></person-group><article-title><italic><tp:taxon-name><tp:taxon-name-part taxon-name-part-type="genus" reg="Amazonopsis">Amazonopsis</tp:taxon-name-part></tp:taxon-name></italic>, an unusual new genus of riffle beetle from South America with two new species (<tp:taxon-name><tp:taxon-name-part taxon-name-part-type="order">Coleoptera</tp:taxon-name-part></tp:taxon-name>, <tp:taxon-name><tp:taxon-name-part taxon-name-part-type="family">Elmidae</tp:taxon-name-part></tp:taxon-name>, <tp:taxon-name><tp:taxon-name-part taxon-name-part-type="subfamily">Elminae</tp:taxon-name-part></tp:taxon-name>)</article-title><source>Zookeys</source><day>6</day><month>12</month><year>2018</year><volume>2018</volume><issue>803</issue><fpage>71</fpage><lpage>92</lpage><pub-id pub-id-type="doi">10.3897/zookeys.803.28124</pub-id></mixed-citation></tp:treatment-meta><tp:nomenclature><tp:taxon-name>
            <tp:taxon-name-part taxon-name-part-type="genus" reg="Amazonopsis">Amazonopsis</tp:taxon-name-part>
            <object-id xmlns:xlink="http://www.w3.org/1999/xlink" content-type="zoobank" xlink:type="simple">http://zoobank.org/D193A59E-A5B8-4A0C-BC42-E82454C15902</object-id>
          </tp:taxon-name><tp:taxon-status xmlns:xlink="http://www.w3.org/1999/xlink" xlink:type="simple">gen. n.</tp:taxon-status><xref ref-type="fig" rid="F1">Figs 1</xref><xref ref-type="fig" rid="F2">, 2</xref><xref ref-type="fig" rid="F3">, 3</xref><xref ref-type="fig" rid="F4">, 4</xref><xref ref-type="fig" rid="F5">, 5</xref><xref ref-type="fig" rid="F6">, 6</xref><xref ref-type="fig" rid="F7">, 7, 8</xref><xref ref-type="fig" rid="F8">, 9</xref><xref ref-type="fig" rid="F9">, 10</xref></tp:nomenclature><tp:treatment-sec sec-type="type species" id="SECID0EKLAC"><title>Type species.</title><p><italic><tp:taxon-name><tp:taxon-name-part taxon-name-part-type="genus" reg="Amazonopsis">Amazonopsis</tp:taxon-name-part><tp:taxon-name-part taxon-name-part-type="species" reg="theranyi">theranyi</tp:taxon-name-part></tp:taxon-name></italic> sp. n.</p></tp:treatment-sec><tp:treatment-sec sec-type="Other species" id="SECID0E2LAC"><title>Other species.</title><p><italic><tp:taxon-name><tp:taxon-name-part taxon-name-part-type="genus" reg="Amazonopsis">Amazonopsis</tp:taxon-name-part><tp:taxon-name-part taxon-name-part-type="species" reg="camachoi">camachoi</tp:taxon-name-part></tp:taxon-name></italic> sp. n.</p></tp:treatment-sec><tp:treatment-sec sec-type="diagnosis" id="SECID0EMMAC"><title>Diagnosis.</title><p>The flattened and bent pro- and mesotarsal claws of the males (Figs <xref ref-type="fig" rid="F1">1</xref>, <xref ref-type="fig" rid="F4">4</xref>, <xref ref-type="fig" rid="F8">9</xref>) and the pronotal perforations of the females (Fig. <xref ref-type="fig" rid="F3">3</xref>) are unique among the <tp:taxon-name><tp:taxon-name-part taxon-name-part-type="family">Elmidae</tp:taxon-name-part></tp:taxon-name>, and both sexes lack pronotal and elytral carinae.</p></tp:treatment-sec><tp:treatment-sec sec-type="description" id="SECID0EHNAC"><title>Generic description.</title><p><bold>Male.</bold> Body stout, elongate-oval, at least 2× as long as wide; convex dorsally. Surface of dorsum and parts of venter covered by thin, pale gray, microreticulate plastron; thick, glossy plastron present laterally on sterna and adjacent surfaces of coxae, legs (except tarsi), lower margin of hypomeron, abdominal ventrites (except along midline), and entire epipleuron; head (vertex, frons, clypeus) and pronotum with short, broad, flat, pale yellow setae. Tibial cleaning fringes well-developed, formula 2-2-1. <italic>Head.</italic> Antenna filiform, with 11 antennomeres. Vertex with V-shaped carina opening anteriorly; frons slightly elevated between eyes; eyes large, subcircular in outline. Clypeus rectangular, wider than long. Labrum rectangular, not as wide as clypeus. Mandible with three short, rounded, apical teeth. Maxillary palpus with four palpomeres. Labial palpus with three palpomeres. <italic>Pronotum.</italic> Subquadrate, slightly wider than long, widest at midlength; without carinae or gibbosities. Disc, including punctures, covered with pale microreticulate plastron. Scutellum subcircular to ovate, flat. <italic>Elytron.</italic> Elongate, about 3× as long as wide; without carinae except for swollen, raised base of third interval; humeral angles protuberant. Disc with 10 longitudinal rows of coarse, deep punctures; row 10 near margin with much smaller punctures than rows 1–9. Epipleuron with excavation adjacent to marginal lobe of abdominal ventrite 4. Surface of disc, including punctures, with thin, pale microreticulate plastron, often abraded; cuticle beneath very shiny, reddish-brown. <italic>Leg.</italic> Femur and tibia covered with thin, shiny layer of dense plastron; tarsus without plastron. Prothoracic leg shortest, metathoracic leg longest. Pro- and mesocoxa globose, metacoxa transverse. Pro- and mesotibia each with anterior and posterior cleaning fringes of long setae; metatibia with a single, posterior fringe. Claws long, without basal teeth; protarsal and mesotarsal inner and outer claws dissimilar; protarsal inner and mesotarsal outer claws enlarged, laterally flattened, bent at base; protarsal outer and mesotarsal inner claws smaller, narrower; metatarsal claws shorter, flattened, but basically unmodified. <italic>Venter.</italic> Pale microreticulate plastron present on ventral surfaces except at midline; plastron yellow and most evident near lateral thoracic margins and on abdominal ventrites. Prosternum slightly shorter than metaventrite; anterior margin curved posteriad, bounded by pair of small, ventrally directed spines; prosternal process about 2× as long as wide, margins raised, bluntly rounded at apex. Mesoventrite shortest; deep cavity present to accommodate prosternal process. Metaventrite longest, slightly longer than prosternum; metathoracic discrimen distinct; posteromedial margin with pair of ventrally directed processes. Abdomen with five ventrites; ventrites 1–4 decreasing in length posteriorly, ventrite 5 longer than ventrite 1; ventrites narrower medially and wider laterally; ventrite 4 lateral margin with lobe to link with groove on epipleuron, posterior margin strongly raised and rounded. <italic>Genitalia.</italic> Trilobate, typical form.</p><p><bold>Female.</bold> Although the female of <italic><tp:taxon-name><tp:taxon-name-part taxon-name-part-type="genus" reg="Amazonopsis">A.</tp:taxon-name-part><tp:taxon-name-part taxon-name-part-type="species" reg="camachoi">camachoi</tp:taxon-name-part></tp:taxon-name></italic> is unknown, it is possible, if not likely, that secondary sexual dimorphism is a generic characteristic. Females of <italic><tp:taxon-name><tp:taxon-name-part taxon-name-part-type="genus" reg="Amazonopsis">A.</tp:taxon-name-part><tp:taxon-name-part taxon-name-part-type="species" reg="theranyi">theranyi</tp:taxon-name-part></tp:taxon-name></italic> exhibit the following differences (Fig. <xref ref-type="fig" rid="F3">3</xref>): pronotum with two, moderately large, oval perforations of the cuticle on either side of the midline; claws all unmodified; prosternum and metaventrite without paired, ventrally directed spines or processes.</p></tp:treatment-sec><tp:treatment-sec sec-type="etymology" id="SECID0EZOAC"><title>Etymology.</title><p>“Amazon”, a Greek word for a legendary race of warrior women, refers to the robust, unique features of the beetles as well as the provenance of the genus; plus “-opsis” from the Greek meaning “look, appearance, likeness.” Gender, feminine.</p></tp:treatment-sec><tp:treatment-sec sec-type="comparisons" id="SECID0E5OAC"><title>Comparative notes.</title><p>In <xref ref-type="bibr" rid="B13">Manzo (2005)</xref>, <italic><tp:taxon-name><tp:taxon-name-part taxon-name-part-type="genus" reg="Amazonopsis">Amazonopsis</tp:taxon-name-part></tp:taxon-name></italic> keys to the couplet containing <italic><tp:taxon-name><tp:taxon-name-part taxon-name-part-type="genus" reg="Pagelmis">Pagelmis</tp:taxon-name-part></tp:taxon-name></italic> Spangler, 1981 and <italic><tp:taxon-name><tp:taxon-name-part taxon-name-part-type="genus" reg="Stenhelmoides">Stenhelmoides</tp:taxon-name-part></tp:taxon-name></italic> Grouvelle, 1908, because of its extensive dorsal plastron and lack of pronotal and elytral carinae, but matches neither genus. <italic><tp:taxon-name><tp:taxon-name-part taxon-name-part-type="genus" reg="Amazonopsis">Amazonopsis</tp:taxon-name-part></tp:taxon-name></italic> has a generally uniform distribution of plastron (except for abraded areas), while <italic><tp:taxon-name><tp:taxon-name-part taxon-name-part-type="genus" reg="Pagelmis">Pagelmis</tp:taxon-name-part></tp:taxon-name></italic> (<xref ref-type="bibr" rid="B23">Spangler 1981</xref>) and <italic><tp:taxon-name><tp:taxon-name-part taxon-name-part-type="genus" reg="Stenhelmoides">Stenhelmoides</tp:taxon-name-part></tp:taxon-name></italic> (<xref ref-type="bibr" rid="B7">Grouvelle 1908</xref>) exhibit character<!--PageBreak-->istic patterns. In addition, the epipleuron-clasping projection on abdominal ventrite 4 in <italic><tp:taxon-name><tp:taxon-name-part taxon-name-part-type="genus" reg="Amazonopsis">Amazonopsis</tp:taxon-name-part></tp:taxon-name></italic> is lacking in <italic><tp:taxon-name><tp:taxon-name-part taxon-name-part-type="genus" reg="Pagelmis">Pagelmis</tp:taxon-name-part></tp:taxon-name></italic> and <italic><tp:taxon-name><tp:taxon-name-part taxon-name-part-type="genus" reg="Stenhelmoides">Stenhelmoides</tp:taxon-name-part></tp:taxon-name></italic>. <italic><tp:taxon-name><tp:taxon-name-part taxon-name-part-type="genus" reg="Amazonopsis">Amazonopsis</tp:taxon-name-part></tp:taxon-name></italic> is similar to <italic><tp:taxon-name><tp:taxon-name-part taxon-name-part-type="genus" reg="Portelmis">Portelmis</tp:taxon-name-part></tp:taxon-name></italic> Sanderson, 1953, in that both lack elytral carinae, possess a V-shaped ridge behind the eyes, and have a pair of abdominal lobes linking the abdomen to the elytra (<xref ref-type="bibr" rid="B19">Sanderson 1953</xref>). Unlike <italic><tp:taxon-name><tp:taxon-name-part taxon-name-part-type="genus" reg="Amazonopsis">Amazonopsis</tp:taxon-name-part></tp:taxon-name></italic>, <italic><tp:taxon-name><tp:taxon-name-part taxon-name-part-type="genus" reg="Portelmis">Portelmis</tp:taxon-name-part></tp:taxon-name></italic> has the lateral margin of the fifth, rather than the fourth, abdominal ventrite prolonged to link with the elytral epipleuron; most species have pronotal sublateral carinae; and the tibial cleaning fringes are poorly developed. <italic><tp:taxon-name><tp:taxon-name-part taxon-name-part-type="genus" reg="Xenelmis">Xenelmis</tp:taxon-name-part></tp:taxon-name></italic> Hinton, 1936, has a similar body form, but at less than 2 mm long is less than half the size of <italic><tp:taxon-name><tp:taxon-name-part taxon-name-part-type="genus" reg="Amazonopsis">Amazonopsis</tp:taxon-name-part></tp:taxon-name></italic>. Like <italic><tp:taxon-name><tp:taxon-name-part taxon-name-part-type="genus" reg="Amazonopsis">Amazonopsis</tp:taxon-name-part></tp:taxon-name></italic>, <italic><tp:taxon-name><tp:taxon-name-part taxon-name-part-type="genus" reg="Xenelmis">Xenelmis</tp:taxon-name-part></tp:taxon-name></italic> lacks pronotal carinae, but dissimilarly has two sublateral elytral carinae (<xref ref-type="bibr" rid="B8">Hinton 1936</xref>).</p></tp:treatment-sec><tp:treatment-sec><!--Section generated to contain objects referenced in tp:taxon-treatment.--><fig id="F1" position="float" orientation="portrait"><label>Figure 1.</label><caption><p><italic><tp:taxon-name><tp:taxon-name-part taxon-name-part-type="genus" reg="Amazonopsis">Amazonopsis</tp:taxon-name-part><tp:taxon-name-part taxon-name-part-type="species" reg="theranyi">theranyi</tp:taxon-name-part></tp:taxon-name></italic> sp. n., paratype male from Peru, length 4.15 mm <bold>a</bold> Dorsal habitus <bold>b</bold> Ventral habitus <bold>c</bold> Lateral habitus.</p></caption><graphic xmlns:xlink="http://www.w3.org/1999/xlink" xlink:href="zookeys-803-071-g001.jpg" position="float" orientation="portrait" xlink:type="simple" id="oo_247843.jpg"/></fig><fig id="F2" position="float" orientation="portrait"><label>Figure 2.</label><caption><p><italic><tp:taxon-name><tp:taxon-name-part taxon-name-part-type="genus" reg="Amazonopsis">Amazonopsis</tp:taxon-name-part><tp:taxon-name-part taxon-name-part-type="species" reg="theranyi">theranyi</tp:taxon-name-part></tp:taxon-name></italic> sp. n., male genitalia of holotype from Peru <bold>a</bold> Dorsal view <bold>b</bold> Lateral view <bold>c</bold> Ventral view.</p></caption><graphic xmlns:xlink="http://www.w3.org/1999/xlink" xlink:href="zookeys-803-071-g002.jpg" position="float" orientation="portrait" xlink:type="simple" id="oo_247844.jpg"/></fig><fig id="F3" position="float" orientation="portrait"><label>Figure 3.</label><caption><p><italic><tp:taxon-name><tp:taxon-name-part taxon-name-part-type="genus" reg="Amazonopsis">Amazonopsis</tp:taxon-name-part><tp:taxon-name-part taxon-name-part-type="species" reg="theranyi">theranyi</tp:taxon-name-part></tp:taxon-name></italic> sp. n. females, dorsal habitus <bold>a</bold> Paratype from Peru, length 4.00 mm <bold>b</bold> Non-paratype from French Guiana, length 4.15 mm.</p></caption><graphic xmlns:xlink="http://www.w3.org/1999/xlink" xlink:href="zookeys-803-071-g003.jpg" position="float" orientation="portrait" xlink:type="simple" id="oo_247845.jpg"/></fig><fig id="F4" position="float" orientation="portrait"><label>Figure 4.</label><caption><p><italic><tp:taxon-name><tp:taxon-name-part taxon-name-part-type="genus" reg="Amazonopsis">Amazonopsis</tp:taxon-name-part><tp:taxon-name-part taxon-name-part-type="species" reg="theranyi">theranyi</tp:taxon-name-part></tp:taxon-name></italic> sp. n., paratype male from Venezuela, length 4.05 mm <bold>a</bold> Dorsal habitus <bold>b</bold> Ventral habitus <bold>c</bold> Lateral habitus.</p></caption><graphic xmlns:xlink="http://www.w3.org/1999/xlink" xlink:href="zookeys-803-071-g004.jpg" position="float" orientation="portrait" xlink:type="simple" id="oo_247846.jpg"/></fig><fig id="F5" position="float" orientation="portrait"><label>Figure 5.</label><caption><p><italic><tp:taxon-name><tp:taxon-name-part taxon-name-part-type="genus" reg="Amazonopsis">Amazonopsis</tp:taxon-name-part><tp:taxon-name-part taxon-name-part-type="species" reg="theranyi">theranyi</tp:taxon-name-part></tp:taxon-name></italic> sp. n. , male genitalia of paratype from Venezuela <bold>a</bold> Dorsal view <bold>b</bold> Lateral view <bold>c</bold> Ventral view.</p></caption><graphic xmlns:xlink="http://www.w3.org/1999/xlink" xlink:href="zookeys-803-071-g005.jpg" position="float" orientation="portrait" xlink:type="simple" id="oo_247847.jpg"/></fig><fig id="F6" position="float" orientation="portrait"><label>Figure 6.</label><caption><p>Map of northern South America showing collection localities of <italic><tp:taxon-name><tp:taxon-name-part taxon-name-part-type="genus" reg="Amazonopsis">Amazonopsis</tp:taxon-name-part><tp:taxon-name-part taxon-name-part-type="species" reg="theranyi">theranyi</tp:taxon-name-part></tp:taxon-name></italic> sp. n. (circles) and <italic><tp:taxon-name><tp:taxon-name-part taxon-name-part-type="genus" reg="Amazonopsis">A.</tp:taxon-name-part><tp:taxon-name-part taxon-name-part-type="species" reg="camachoi">camachoi</tp:taxon-name-part></tp:taxon-name></italic> sp. n. (diamond) (map template provided by d-maps of Trets, France).</p></caption><graphic xmlns:xlink="http://www.w3.org/1999/xlink" xlink:href="zookeys-803-071-g006.jpg" position="float" orientation="portrait" xlink:type="simple" id="oo_247848.jpg"/></fig><fig id="F7" position="float" orientation="portrait"><label>Figures 7, 8.</label><caption><p>Stream habitats of <italic><tp:taxon-name><tp:taxon-name-part taxon-name-part-type="genus" reg="Amazonopsis">Amazonopsis</tp:taxon-name-part><tp:taxon-name-part taxon-name-part-type="species" reg="theranyi">theranyi</tp:taxon-name-part></tp:taxon-name></italic> sp. n. <bold>7</bold> Quebrada Santo Rosario, Peru, type locality <bold>8</bold> Crique Nouvelle France, French Guiana.</p></caption><graphic xmlns:xlink="http://www.w3.org/1999/xlink" xlink:href="zookeys-803-071-g007.jpg" position="float" orientation="portrait" xlink:type="simple" id="oo_247849.jpg"/></fig><fig id="F8" position="float" orientation="portrait"><label>Figure 9.</label><caption><p><italic><tp:taxon-name><tp:taxon-name-part taxon-name-part-type="genus" reg="Amazonopsis">Amazonopsis</tp:taxon-name-part><tp:taxon-name-part taxon-name-part-type="species" reg="camachoi">camachoi</tp:taxon-name-part></tp:taxon-name></italic> sp. n., holotype male, length 4.70 mm <bold>a</bold> Dorsal habitus <bold>b</bold> Ventral habitus, lacking abdomen and right metathoracic leg <bold>c</bold> Lateral habitus, lacking abdomen <bold>d</bold> Ventral habitus of abdomen and right metathoracic leg.</p></caption><graphic xmlns:xlink="http://www.w3.org/1999/xlink" xlink:href="zookeys-803-071-g008.jpg" position="float" orientation="portrait" xlink:type="simple" id="oo_247850.jpg"/></fig><fig id="F9" position="float" orientation="portrait"><label>Figure 10.</label><caption><p><italic><tp:taxon-name><tp:taxon-name-part taxon-name-part-type="genus" reg="Amazonopsis">Amazonopsis</tp:taxon-name-part><tp:taxon-name-part taxon-name-part-type="species" reg="camachoi">camachoi</tp:taxon-name-part></tp:taxon-name></italic> sp. n., male genitalia of holotype <bold>a</bold> Dorsal view <bold>b</bold> Lateral view <bold>c</bold> Ventral view.</p></caption><graphic xmlns:xlink="http://www.w3.org/1999/xlink" xlink:href="zookeys-803-071-g009.jpg" position="float" orientation="portrait" xlink:type="simple" id="oo_247851.jpg"/></fig></tp:treatment-sec><ref-list><ref id="B13"><mixed-citation xmlns:xlink="http://www.w3.org/1999/xlink" xlink:type="simple"><person-group><name name-style="western"><surname>Manzo</surname><given-names>V</given-names></name></person-group> (<year>2005</year>) <article-title>Key to the South American genera of <tp:taxon-name><tp:taxon-name-part taxon-name-part-type="family">Elmidae</tp:taxon-name-part></tp:taxon-name> (<tp:taxon-name><tp:taxon-name-part taxon-name-part-type="class">Insecta</tp:taxon-name-part></tp:taxon-name>: <tp:taxon-name><tp:taxon-name-part taxon-name-part-type="order">Coleoptera</tp:taxon-name-part></tp:taxon-name>) with distributional data.</article-title><source>Studies on Neotropical Fauna and Environment</source><volume>40</volume>(<issue>3</issue>): <fpage>201</fpage>–<lpage>208</lpage>. <ext-link xlink:type="simple" ext-link-type="doi" xlink:href="10.1080/01650520500140619">https://doi.org/10.1080/01650520500140619</ext-link></mixed-citation></ref><ref id="B23"><mixed-citation xmlns:xlink="http://www.w3.org/1999/xlink" xlink:type="simple"><person-group><name name-style="western"><surname>Spangler</surname><given-names>PJ</given-names></name></person-group> (<year>1981</year>) <italic><tp:taxon-name><tp:taxon-name-part taxon-name-part-type="genus">Pagelmis</tp:taxon-name-part><tp:taxon-name-part taxon-name-part-type="species">amazonica</tp:taxon-name-part></tp:taxon-name></italic>, a new genus and species of water beetle from Ecuador (<tp:taxon-name><tp:taxon-name-part taxon-name-part-type="order">Coleoptera</tp:taxon-name-part></tp:taxon-name>: <tp:taxon-name><tp:taxon-name-part taxon-name-part-type="family">Elmidae</tp:taxon-name-part></tp:taxon-name>). The Pan-Pacific Entomologist 57(1): 286–294.</mixed-citation></ref><ref id="B7"><mixed-citation xmlns:xlink="http://www.w3.org/1999/xlink" xlink:type="simple"><person-group><name name-style="western"><surname>Grouvelle</surname><given-names>MA</given-names></name></person-group> (<year>1908</year>) <article-title>Mission de M.F. Geay dans la Guyane (bassin du fleuve Carsevenne), Coléoptères: <tp:taxon-name>Helminthidae</tp:taxon-name>.</article-title><source>Bulletin du Muséum national d’histoire naturelle</source><volume>14</volume>(<issue>3</issue>): <fpage>181</fpage>–<lpage>186</lpage>.</mixed-citation></ref><ref id="B19"><mixed-citation xmlns:xlink="http://www.w3.org/1999/xlink" xlink:type="simple"><person-group><name name-style="western"><surname>Sanderson</surname><given-names>M</given-names></name></person-group> (<year>1953</year>) <article-title>New species and a new genus of New World <tp:taxon-name><tp:taxon-name-part taxon-name-part-type="family">Elmidae</tp:taxon-name-part></tp:taxon-name> with supplemental keys.</article-title><source>The Coleopterists Bulletin</source><volume>7</volume>(<issue>5</issue>): <fpage>33</fpage>–<lpage>40</lpage>.</mixed-citation></ref><ref id="B8"><mixed-citation xmlns:xlink="http://www.w3.org/1999/xlink" xlink:type="simple"><person-group><name name-style="western"><surname>Hinton</surname><given-names>HE</given-names></name></person-group> (<year>1936</year>) <article-title>Descriptions of new genera and species of <tp:taxon-name><tp:taxon-name-part taxon-name-part-type="family">Dryopidae</tp:taxon-name-part></tp:taxon-name> (<tp:taxon-name><tp:taxon-name-part taxon-name-part-type="order">Coleoptera</tp:taxon-name-part></tp:taxon-name>).</article-title><source>The Transactions of the Royal Entomological Society of London</source><volume>85</volume>(<issue>18</issue>): <fpage>415</fpage>–<lpage>434</lpage>. <ext-link xlink:type="simple" ext-link-type="doi" xlink:href="10.1111/j.1365-2311.1936.tb01018.x">https://doi.org/10.1111/j.1365-2311.1936.tb01018.x</ext-link></mixed-citation></ref></ref-list></tp:taxon-treatment>
